# Supplementary material for: Growth, body composition and bone mineral density among pubertal male athletes: intra-individual 12-month changes and comparisons between soccer players and swimmers
Source: BMC Pediatr. 2022 May 13;22:275. doi: 10.1186/s12887-022-03321-2 (PMC9102354; doi:10.1186/s12887-022-03321-2)
Supplement: Supplementary file 1 — Additional file 1. [file 12887_2022_3321_MOESM1_ESM.xlsx]

## Sheet: 20220412
TITLE_Growth, Body Composition and Bone Mineral Density Among Pubertal Male Athletes
case_number	Sport	CA_TM1	training_experience_years_TM1	training_experience_years_TM2	training_sessions_from_baseline_TM2	training_minutes_from_baseline_TM2	competitive_sessions_TM2	MaturityOffset_TM1	Calories_kcal_TM1	Proteins_TM1	Carbohydrates_TM1	Totalfat_TM1	Cholesterol_mgTM1	Fibres_g_TM1	Calcium_mg_TM1	ANTH_h_cm_TM1	ANTH_h_cm_TM2	ANTH_body_mass_kg_TM1	ANTH_body_mass_kg_TM2	BMI_kg_m2_TM1	DXA_whole_body_FM_perc_TM1	DXA_wholebody_FM_per_TM2	DXA_whole_body_LST_Kg_TM1	DXA_whole_body_LST_Kg_TM2	DXA_trunk_LST_Kg_TM1	DXA_trunk_LST_Kg_TM2	DXA_upper_limbs_LST_Kg_TM1	DXA_upper_limbs_LST_Kg_TM2	DXA_lower_limbs_LST_Kg_TM1	DXA_lower_limbs_LST_Kg_TM2	DXA_whole_body_aBMD_g_cm2_TM1	DXA_whole_body_aBMD_g_cm2_TM2	DXA_Subhead_aBMD_g_cm2_TM1	DXA_Subhead_aBMD_g_cm2_TM2	DXA_trunk_aBMD_g_cm2_TM1	DXA_trunk_aBMD_g_cm2_TM2	DXA_upper_limbs_aBMD_g_cm2_TM1	DXA_upper_limbs_aBMD_g_cm2_TM2	DXA_lower_limbs_aBMD_g_cm2_TM1	DXA_lower_limbs_aBMD_g_cm2_TM2	DXA_Neck_aBMD_g_cm2_TM1	DXA_Neck_aBMD_g_cm2_TM2	DXA_Ward_aBMD_g_cm2_TM1	DXA_Ward_aBMD_g_cm2_TM2	DXA_Throcanter_aBMD_g_cm2_TM1	DXA_Throcanter_aBMD_g_cm2_TM2
204	1	12.4	7	8	23	8625	22	-1.7	3793	10.9	77.3	11.8	290	32.5	998	152.1	157	35.4	37.7	15.3	7.2	7.6	30.3	32.8	13.79	15.2	2.37	2.5	10.92	11.9	0.937	0.962	0.849	0.881	0.784	0.794	0.645	0.655	0.985	1.047	0.888	0.902	0.896	0.899	0.828	0.872
319	1	12.3	3	4	41	2665	14	-2.2	3648	24.7	58.7	16.6	685	36.4	2367	139.8	147.9	33.1	39	16.9	11.8	12.5	26.3	31.8	11.97	15.1	2.64	3.2	8.86	10.5	0.954	0.965	0.83	0.873	0.746	0.787	1.129	0.678	1.004	1.055	0.922	0.96	0.889	0.984	0.796	0.855
320	1	12.6	6	7	42	3570	14	-2.1	923	25.6	60.4	14	165	8.8	882	147	157.7	33.7	38.8	15.6	9.3	9.2	27.4	32.9	12.83	15.1	2.63	3.5	9.04	11.3	0.994	1.021	0.882	0.946	0.813	0.855	0.668	0.73	1.053	1.135	1.051	1.148	1.117	1.221	0.879	0.95
321	1	12.6	4	5	24	2040	8	-1.6	1699	15.3	73.6	11.1	159	14.4	299	147.4	155.9	39.6	47.2	18.2	13.6	16.5	30.9	36.8	13.88	16.3	2.96	3.7	10.85	13.4	1.008	1.055	0.88	0.95	0.785	0.847	0.66	0.712	1.085	1.154	0.956	1.017	1.003	1.019	0.898	0.943
322	1	12.5	6	7	41	3690	14	-1.7	2040	13.4	74.9	11.7	156	33.1	403	144.8	150.1	39.5	40.2	18.8	22.5	21.9	27.7	29	12.28	12.7	2.66	2.8	9.71	10.4	0.951	0.978	0.848	0.887	0.784	0.81	0.63	0.648	0.992	1.056	0.897	0.943	0.79	0.838	0.685	0.737
325	1	12.1	6	7	39	3120	13	-2.4	1946	19.3	69.4	11.3	218	39.9	611	143.6	152.5	45.4	53.2	22	32.4	36.2	27.5	30.5	11.99	13	2.48	2.9	10.18	11.7	0.922	0.941	0.813	0.856	0.726	0.771	0.594	0.625	0.964	1.018	0.79	0.816	0.782	0.794	0.639	0.691
326	1	12.8	6	7	44	3960	14	-1.2	2858	29.3	53.1	17.6	411	20.1	2999	152	162.9	41.2	48.3	17.8	7	7.3	35.1	41.8	15.87	19.1	3.31	4.2	12.51	14.8	1.047	1.107	0.936	1.018	0.865	0.951	0.7	0.745	1.119	1.226	0.983	1.081	0.999	1.097	0.896	0.991
327	1	12.2	7	8	61	4270	16	-2.1	7018	37.3	34.9	27.8	1564	34.4	1593	148.6	153.5	36.1	39.4	16.3	9.8	12.1	29.8	31.9	13.33	14.2	2.7	3	10.8	11.6	0.99	0.991	0.871	0.882	0.84	0.836	0.654	0.654	0.99	1.014	0.951	0.96	0.959	0.958	0.791	0.812
329	1	12.5	7	8	44	3520	14	-1	2812	18.5	72	9.5	316	51.6	2098	159.3	169.1	48.4	57.8	19.1	18.9	19.7	35.9	43.2	16.34	19.7	3.34	4.4	12.94	15.5	0.991	1.052	0.902	0.986	0.825	0.914	0.685	0.766	1.072	1.166	0.941	1.122	0.855	1.009	0.831	0.972
331	1	12.4	7	8	102	8670	34	-1.4	8767	27.1	50.9	21.9	1227	52.6	4949	150.1	166.2	50.2	56.2	22.3	24.3	15.5	34.5	43.8	16.13	21.2	2.92	3.9	12.63	15.5	1.054	1.13	0.964	1.078	0.84	0.944	0.697	0.789	1.194	1.337	1.097	1.199	1.14	1.264	0.924	1.006
332	1	12.9	7	8	114	10356	38	-0.8	6684	14.4	77.4	8.2	230	203.1	2455	162.4	172.9	51.3	57.9	19.5	22.1	17.7	36.7	44.5	16.58	19.9	3.55	4.3	13.47	16.8	1.032	1.09	0.947	1.024	0.849	0.941	0.66	0.719	1.151	1.218	1.078	1.142	1.052	1.107	0.922	1.037
333	1	12.6	5	6	45	3825	15	-1.1	5523	21.9	60.6	17.5	661	69.6	3707	146.2	154.3	37.3	42.1	17.5	15.4	8.8	29.1	36.1	13.24	16.7	2.98	3.9	9.91	12.3	1.042	1.093	0.908	0.99	0.824	0.914	0.702	0.754	1.093	1.187	1.029	1.108	0.947	0.994	0.792	0.887
337	1	13.4	4	5	93	8370	31	-0.7	2156	30.9	55.4	13.7	469	10.4	2959	158.5	164.2	49.9	53.6	19.9	26.1	25.5	32.1	38	14.07	16.9	3.11	3.6	11.32	13.9	1.012	1.037	0.915	0.946	0.811	0.837	0.641	0.662	1.113	1.165	0.979	1.009	0.939	0.951	0.831	0.912
401	1	11.9	5	6	89	7565	23	-2.1	1798	27.7	53.4	18.9	284	16.2	1085	147.7	156.7	33.8	40.8	15.5	14.2	16.1	26.5	31.8	11.73	14.1	2.35	3	9.24	11.4	0.956	0.988	0.815	0.873	0.777	0.818	0.611	0.629	0.931	1.024	0.851	0.964	0.867	0.97	0.744	0.823
402	1	12.6	2	3	86	7545	22	-0.9	1923	27.5	50.5	22	544	18.2	518	153.2	159.5	54.7	60.4	23.3	34.1	33.4	32.3	37.1	14.5	16.5	3.29	3.8	11.3	13.5	1.051	1.09	0.955	1.011	0.882	0.935	0.691	0.724	1.138	1.203	1.027	1.067	1.036	1.151	0.84	0.899
403	1	11.9	6	7	88	7725	23	-1.7	2824	25.7	54.3	20	549	28.3	1399	150.8	159.8	42.9	44.7	18.9	22.2	11.7	30.2	36.3	13.69	16.7	2.98	3.5	10.57	12.8	1.002	1.044	0.902	0.969	0.798	0.874	0.697	0.731	1.088	1.174	0.972	1.056	1.006	1.091	0.839	0.915
404	1	12.2	2	3	46	3800	17	-1.8	1913	25.5	62.5	12	274	14	2836	149.5	154.2	35.4	39.1	15.8	16.2	15.7	27	30.7	11.78	13.3	2.72	3.2	9.32	10.8	0.935	0.949	0.789	0.814	0.748	0.777	0.611	0.629	0.907	0.934	0.782	0.826	0.743	0.772	0.715	0.699
406	1	12.6	5	6	129	11610	38	-2	1459	29.3	51.1	19.6	265	12	579	140.2	144.4	31.5	32.9	16	14.7	11.9	24.6	26.7	11.01	12.2	2.31	2.4	8.3	9.1	0.969	0.991	0.857	0.873	0.76	0.771	0.638	0.639	1.042	1.075	0.897	0.928	0.914	0.932	0.825	0.853
502	1	12.1	4	5	48	4320	28	-1.7	3185	24.1	58.9	16.9	795	18.2	2038	149.7	155.1	41.5	46.9	18.5	18.7	23.5	30	33.7	13.51	15.4	2.97	3.3	10.52	12	1.001	1.019	0.916	0.94	0.831	0.855	0.694	0.687	1.085	1.136	0.945	1.009	0.914	1.003	0.872	0.928
503	1	12.4	4	5	52	4680	21	-1	2662	25.1	63	11.9	506	24.2	1663	153.9	162.6	50.6	59.7	21.4	19.7	18.6	37.4	45.8	16.53	20.7	4	4.2	13.73	17.5	1.017	1.041	0.925	0.98	0.833	0.901	0.692	0.783	1.12	1.128	0.954	1.009	0.962	1.007	0.899	1.007
2101	2	12.6	2	3	276	28110	23	-0.5	1318	23.9	60.8	15.4	188	16.1	858	157.7	162.1	50.7	55	20.4	6.8	6.6	44.4	49.7	20.57	23.7	5.08	5.7	15.25	16.7	1.016	1.074	0.928	0.978	0.928	0.986	0.73	0.808	1.033	1.065	1.096	1.046	1.054	0.993	0.871	0.879
2102	2	12.9	6	7	276	28110	23	-1	1324	28.8	52.5	18.6	267	10.9	816	156.6	165.7	59.7	61.5	24.3	31.6	25.3	36.7	44.6	15.54	18.9	4.54	5.7	13.51	16.4	1.035	1.078	0.949	1.003	0.857	0.947	0.71	0.777	1.138	1.175	1.017	1.074	0.961	1.049	0.825	0.909
2104	2	12	6	7	276	28110	23	-1.7	877	26.8	54.9	18.4	157	7.1	628	155.2	157.8	43.2	42.4	17.9	16.8	13.9	33.1	34.7	15.09	15.8	3.45	3.7	11.37	11.9	0.892	0.895	0.771	0.774	0.715	0.735	0.624	0.644	0.884	0.869	0.806	0.809	0.752	0.77	0.643	0.664
2105	2	12.7	6	7	276	28110	23	-2	2744	25.1	53.7	21.3	320	37.6	1014	146.9	152	34.6	37.3	16	9	7.6	29.4	31.9	13.59	15.1	3.02	3.2	9.48	10.3	1.005	1.015	0.885	0.894	0.839	0.87	0.68	0.702	1.018	1.018	1.092	1.021	1.089	1.005	0.859	0.777
2106	2	12.8	8	9	276	28110	23	-1.3	1672	23.5	59.6	16.9	389	22.6	784	157.5	164.4	44	49.9	17.7	12.2	8.2	36.3	43.2	16.93	20.9	3.33	3.6	12.71	15	0.979	1.027	0.885	0.936	0.784	0.871	0.654	0.698	1.078	1.114	0.966	1.083	0.946	1.035	0.882	0.927
2222	2	13.3	2	3	294	26460	15	-0.2	2019	18.3	62.8	18.9	202	15.7	631	169.5	174.8	53.9	59.6	18.8	9.7	7.9	45.9	52.1	21.16	24.3	4.67	5.2	15.93	18.3	1.054	1.076	0.956	0.987	0.878	0.906	0.729	0.735	1.139	1.211	0.947	1.043	0.889	0.982	0.83	0.898
2223	2	12.8	6	7	265	23850	15	-1.6	1111	22.4	59.4	18.2	212	12.8	527	156.9	160.7	36.5	41.8	14.8	10.8	17	30.2	31.9	13.64	14.2	3.12	3.6	10.68	11.2	0.898	0.892	0.808	0.8	0.754	0.757	0.648	0.637	0.933	0.927	0.752	0.769	0.638	0.669	0.627	0.632
2224	2	13.1	3	4	265	23850	15	-1.1	3162	22.7	60.9	16.4	432	37.2	1005	152.1	156.8	57.3	59.3	24.8	39.7	37.5	30.9	33.2	13.51	14.3	3.7	4.1	10.56	11.5	1.036	1.028	0.924	0.919	0.89	0.873	0.731	0.731	1.046	1.057	0.892	0.901	0.91	0.922	0.82	0.785
2225	2	12.8	5	6	270	24300	15	-0.9	3210	23	59.4	17.6	721	44.2	902	155.4	163.3	43	50.2	17.8	8.7	7.8	36.8	43.1	17.53	20.8	3.84	4.5	11.87	14.1	0.959	0.979	0.854	0.872	0.851	0.874	0.706	0.722	0.938	0.954	0.883	0.913	0.79	0.84	0.757	0.771
2226	2	12.7	5	6	268	24120	14	-1.6	5326	12.2	81.5	6.3	356	83.7	1896	154.1	162.3	40.5	47	17.1	5.4	5	35.7	42	16.2	19.8	3.64	4.2	12.42	14.4	1.021	1.007	0.889	0.904	0.874	0.905	0.685	0.699	1.005	1.013	0.98	1.03	1.012	1.026	0.884	0.902
2310	2	12.2	3	4	223	21270	17	-1.4	1366	24.3	58.5	17.1	282	16	678	152.9	161.8	39.1	46.7	16.7	9.2	6.6	33.1	42	15.36	19.7	2.92	3.8	11.47	14.8	0.946	0.978	0.833	0.892	0.79	0.869	0.652	0.686	0.963	1.027	0.885	0.942	0.876	0.853	0.764	0.793
2311	2	12.9	6	7	223	21270	17	-0.9	4823	13.9	54.2	31.9	460	51.7	1899	158.9	165	41.4	44.5	16.4	12	9.8	33.1	39.3	14.71	18	3.08	3.7	12.02	14.1	0.907	0.905	0.813	0.824	0.762	0.789	0.627	0.646	0.944	0.942	0.797	0.805	0.722	0.73	0.68	0.702
2312	2	12.9	6	7	223	21270	17	-0.9	2208	21.2	60.2	18.6	322	37.2	688	155.5	162.8	44.1	50.2	18.2	24.5	16.2	31.8	38.4	14.59	17.1	3.19	4.3	10.91	13.7	0.93	0.96	0.83	0.858	0.744	0.791	0.61	0.65	1.02	1.094	0.93	0.983	0.899	0.91	0.784	0.803
2327	2	13	4	5	223	21270	17	-0.8	2147	17.2	51.1	31.6	176	24.2	662	156.7	164	47	53.5	19.1	10.3	7.9	39.5	45.7	18.24	20.6	3.79	4.6	13.95	16.8	0.939	0.973	0.863	0.906	0.829	0.885	0.627	0.67	1.006	1.039	0.921	0.923	0.844	0.845	0.832	0.847
2415	2	12.2	2	3	212	19080	14	-1.6	2855	17.7	63.7	18.6	429	44.5	871	160.9	169.6	41.1	48.9	15.9	10.7	7.3	34.3	42.7	14.06	19.2	3.12	3.6	12.81	16.3	0.828	0.825	0.723	0.741	0.663	0.696	0.575	0.571	0.828	0.847	0.777	0.753	0.698	0.665	0.564	0.635
2516	2	12.3	4	5	218	19620	15	-2	6569	17.4	58.7	23.9	611	40.2	2715	142.2	151.4	36.4	44.6	18	15.4	10.2	28	37.1	12.56	17.2	3.14	3.9	9.24	12.5	0.881	0.925	0.756	0.834	0.719	0.827	0.603	0.622	0.861	0.942	0.723	0.835	0.729	0.793	0.673	0.781
2519	2	13.2	2	3	218	19620	15	-0.5	4486	19.6	70.3	10	712	30.1	4397	162.9	169.4	51.2	55.6	19.3	12	7.7	42.1	47.9	20.01	22.1	3.62	5.1	14.54	16.6	0.991	1.034	0.905	0.954	0.823	0.876	0.706	0.778	1.084	1.142	0.98	1.054	1.016	1.056	0.856	0.916
2628	2	13.1	4	5	226	20340	17	-0.9	984	26.2	52.1	21.7	212	7.7	320	154.3	159.8	45.3	49.6	19	13.3	12.2	36.1	40.8	16.89	19.7	3.44	4	12.38	13.6	1.014	1.04	0.898	0.93	0.835	0.878	0.698	0.722	1.05	1.086	0.913	0.914	0.836	0.842	0.782	0.771
2630	2	12.4	4	5	226	20340	17	-2.5	2274	21.8	63	15.2	303	41.1	815	133.3	135.6	32.3	34.7	18.2	12.2	11	25.8	28.7	11.6	13.2	2.47	2.5	8.66	9.8	0.857	0.853	0.734	0.739	0.683	0.704	0.694	0.602	0.844	0.833	0.741	0.729	0.688	0.661	0.647	0.655
2631	2	12.4	4	5	226	20340	17	-1.5	2083	26.3	53.8	19.9	396	30.4	804	157.1	164.1	40.7	47.3	16.5	9.3	6	34.6	41.8	14.78	18.9	3.5	4.1	12.94	15.2	0.934	0.949	0.739	0.856	0.771	0.828	0.641	0.667	0.933	0.981	0.797	0.835	0.636	0.678	0.661	0.712
